# Supplementary material for: Suppression of autophagic activity by Rubicon is a signature of aging
Source: Nat Commun. 2019 Feb 19;10:847. doi: 10.1038/s41467-019-08729-6 (PMC6381146; doi:10.1038/s41467-019-08729-6)
Supplement: Supplementary file 4 — Supplementary Data 1 [file 41467_2019_8729_MOESM4_ESM.xlsx]

## Sheet: Worm lifespan
Supplementary Data 1: Lifespan data
Strains	RNAi/condition	Median Lifespan	Median difference from cntl	Animals (dead/total)	Max Lifespan	Max difference from cntl	P value	Reference cntl	Comments
N2	L4440::Luc (control)	15		67/120	24				Fig.1g
N2	rub-1	19	21.10%	71/120	33	26.67%	<0.0001	vs. N2 (L4440::Luc)	Fig.1g
N2	bec-1	15	-7.13%	77/120	19	0.00%	0.0139	vs. N2 (L4440::Luc)	Fig.1g
N2	rub-1/bec-1	15	-10.96%	69/120	19	0.00%	0.0175	vs. N2 (L4440::Luc)	Fig.1g
N2	L4440::Luc (control)	17		58/120	24
N2	rub-1	19	11.76%	64/120	35	45.83%	<0.0001	vs. N2 (L4440::Luc)
N2	bec-1	15	-11.76%	71/120	22	-8.33%	0.0006	vs. N2 (L4440::Luc)
N2	rub-1/bec-1	15	-11.76%	75/120	22	-8.33%	<0.0001	vs. N2 (L4440::Luc)
N2	L4440::Luc (control)	13		76/120	22				Supplemantary Fig. 3b
N2	rub-1	17	30.77%	65/120	24	9.09%	<0.0001	vs. N2 (L4440::Luc)	Supplemantary Fig. 3b
N2	atg-18	10	-23.08%	44/120	13	-40.91%	<0.0001	vs. N2 (L4440::Luc)	Supplemantary Fig. 3b
N2	rub-1/atg-18	10	-23.08%	46120	13	-40.91%	<0.0001	vs. N2 (L4440::Luc)	Supplemantary Fig. 3b
N2	L4440::Luc (control)	15		56/120	20
N2	rub-1	20	33.33%	51/120	31	55.00%	<0.0001	vs. N2 (L4440::Luc)
N2	atg-18	11	-26.67%	32120	15	-25.00%	<0.0001	vs. N2 (L4440::Luc)
N2	rub-1/atg-18	10	-33.33%	45/120	13	-35.00%	<0.0001	vs. N2 (L4440::Luc)
N2	L4440::Luc (control)	13		95/120	25				Supplemantary Fig. 3a
N2	rub-1	19	46.15%	82/122	34	36.00%	<0.0001	vs. N2 (L4440::Luc)	Supplemantary Fig. 3a
N2	unc-51	15	15.38%	85/120	25	0.00%	0.004	vs. N2 (L4440::Luc)	Supplemantary Fig. 3a
N2	rub-1/unc-51	15	15.38%	91/120	25	0.00%	<0.0001	vs. N2 (L4440::Luc)	Supplemantary Fig. 3a
N2	L4440::Luc (control)	13		82/120	25
N2	rub-1	19	46.15%	77/120	34	52.38%	<0.0001	vs. N2 (L4440::Luc)
N2	unc-51	15	15.38%	80/120	25	9.52%	0.0003	vs. N2 (L4440::Luc)
N2	rub-1/unc-51	15	15.38%	92120	25	9.52%	0.0004	vs. N2 (L4440::Luc)
TU3401	L4440::Luc (control)	15		99/120	24				Fig.3a
TU3401	rub-1	20	33.33%	91/120	28	16.67%	<0.0001	vs. TU3401(L4440::Luc)	Fig.3a
NR222	L4440::Luc (control)	18		69/120	22				Supplemantary Fig. 7b
NR222	rub-1	18	0.00%	90/120	24	9.09%	0.0009	vs. NR222(L4440::Luc)	Supplemantary Fig. 7b
VP303	L4440::Luc (control)	18		82/120	20				Supplemantary Fig. 7a
VP303	rub-1	18	0.00%	90/120	22	18.18%	0.0001	vs. VP303(L4440::Luc)	Supplemantary Fig. 7a
NR350	L4440::Luc (control)	11		55/120	20				Supplemantary Fig. 7c
NR350	rub-1	13	18.18%	70/120	20	0.00%	0.5937	vs. NR350(L4440::Luc)	Supplemantary Fig. 7c
TU3401	L4440::Luc (control)	19		74/120	23
TU3401	rub-1	23	21.05%	73/120	34	47.83%	<0.0001	vs. TU3401(L4440::Luc)
NR222	L4440::Luc (control)	18		45/120	22
NR222	rub-1	18	10.53%	62/120	24	17.39%	<0.0001	vs. NR222(L4440::Luc)
VP303	L4440::Luc (control)	18		79/120	20
VP303	rub-1	18	0.00%	81/120	22	26.09%	<0.0001	vs. VP303(L4440::Luc)
NR350	L4440::Luc (control)	14		69/120	19
NR350	rub-1	14	0.00%	81/120	21	10.53%	0.9999	vs. NR350(L4440::Luc)
TU3401	L4440::Luc (control)	16		78/120	23
TU3401	rub-1	23	43.75%	69/120	32	39.13%	<0.0001	vs. TU3401(L4440::Luc)
NR222	L4440::Luc (control)	17		68/120	23
NR222	rub-1	21	23.53%	80/120	27	17.39%	<0.0001	vs. NR222(L4440::Luc)
VP303	L4440::Luc (control)	17		97/120	23
VP303	rub-1	19	11.76%	83/120	27	17.39%	<0.0001	vs. VP303(L4440::Luc)
NR350	L4440::Luc (control)	14		47/120	19
NR350	rub-1	14	0.00%	65/120	19	0.00%	0.7526	vs. NR350(L4440::Luc)
TU3401	L4440::Luc (control)	20		95/120	26				Fig.3b
TU3401	rub-1	24	20.00%	48/120	34	30.77%	<0.0001	vs. TU3401(L4440::Luc)	Fig.3b
TU3401	atg-18	12	-40.00%	82/120	20	-23.08%	<0.0001	vs. TU3401(L4440::Luc)	Fig.3b
TU3401	rub-1/atg-18	12	-40.00%	81/120	20	-23.08%	<0.0001	vs. TU3401(L4440::Luc)	Fig.3b
TU3401	L4440::Luc (control)	16		86/120	26
TU3401	rub-1	22	37.50%	79/120	32	23.08%	<0.0001	vs. TU3401(L4440::Luc)
TU3401	atg-18	12	-25.00%	79/120	16	-38.46%	<0.0001	vs. TU3401(L4440::Luc)
TU3401	rub-1/atg-18	12	-25.00%	76/120	16	-38.46%	<0.0001	vs. TU3401(L4440::Luc)
N2	L4440::Luc (control)	16		77/120	26				Supplemantary Fig. 4g
N2	rub-1	24	50.00%	89/120	31	19.23%	<0.0001	vs. N2 (L4440::Luc)	Supplemantary Fig. 4g
N2	TOR	26	62.50%	46/120	34	30.77%	<0.0001	vs. N2 (L4440::Luc)	Supplemantary Fig. 4g
N2	rub-1TOR	31	93.75%	66/120	39	50.00%	<0.0001	vs. N2 (L4440::Luc)	Supplemantary Fig. 4g
N2	L4440::Luc (control)	16		81/120	24
N2	rub-1	24	50.00%	79/120	31	29.17%	<0.0001	vs. N2 (L4440::Luc)
N2	TOR	22	37.50%	61/120	34	41.67%	<0.0001	vs. N2 (L4440::Luc)
N2	rub-1/TOR	26	62.50%	83/120	36	50.00%	<0.0001	vs. N2 (L4440::Luc)
N2	L4440::Luc (control)	16		79/120	24
N2	rub-1	22	37.50%	76/120	28	16.67%	<0.0001	vs. N2 (L4440::Luc)
N2	TOR	24	50.00%	52/120	31	29.17%	<0.0001	vs. N2 (L4440::Luc)
N2	rub-1/TOR	26	62.50%	71/120	34	41.67%	<0.0001	vs. N2 (L4440::Luc)
N2		14		56/80	23				Supplemantary Fig. 4b
RUB-1::EGFP		8	-42.86%	48/80	19	-17.39%	<0.0001	vs. N2	Supplemantary Fig. 4b
N2		16		56/120	26
RUB-1::EGFP		16	0.00%	82/120	20	-20.00%	<0.0001	vs. N2
N2	L4440::Luc (control)	17		103/120	26				Supplemantary Fig. 4e
daf-2(e1370)	L4440::Luc (control)	47	176.47%	61/120	66	153.85%	<0.0001	vs. N2 (L4440::Luc)	Supplemantary Fig. 4e
daf-2(e1370)	rub-1	50	6.38%	70/120	66	0.00%	0.167	vs. daf-2 (L4440::Luc)	Supplemantary Fig. 4e
N2	L4440::Luc (control)	11		68/120	22
daf-2(e1370)	L4440::Luc (control)	49	345.007%	90/120	64	191.00%	<0.0001	vs. N2 (L4440::Luc)
daf-2(e1370)	rub-1	44	-10.00%	59/120	61	-5.00%	0.169	vs. daf-2 (L4440::Luc)
N2	L4440::Luc (control)	16		80/120	24				Supplemantary Fig. 4f
glp-1(e2141)	L4440::Luc (control)	22	37.50%	73/120	42	75.00%	<0.0001	vs. N2 (L4440::Luc)	Supplemantary Fig. 4f
glp-1(e2141)	rub-1	20	-9.09%	65/120	37	-11.90%	0.106	vs. glp-1 (L4440::Luc)	Supplemantary Fig. 4f
N2	L4440::Luc (control)	19		90/120	26
glp-1(e2141)	L4440::Luc (control)	26	37.00%	81/120	38	46.00%	<0.0001	vs. N2 (L4440::Luc)
glp-1(e2141)	rub-1	21	-19.00%	59/120	38	0.00%	0.069	vs. glp-1 (L4440::Luc)
N2	L4440::Luc (control)	12		72/120	18				Supplemantary Fig. 4c
eat-2(ad465)	L4440::Luc (control)	20	66.67%	99/120	31	72.22%	<0.0001	vs. N2 (L4440::Luc)	Supplemantary Fig. 4c
eat-2(ad465)	rub-1	20	0.00%	59/120	31	0.00%	0.579	vs. eat-2 (L4440::Luc)	Supplemantary Fig. 4c
N2	L4440::Luc (control)	17		103/120	26
eat-2(ad465)	L4440::Luc (control)	17	0.00%	80/120	35	34.62%	0.0008	vs. N2 (L4440::Luc)
eat-2(ad465)	rub-1	20	17.65%	89/120	35	0.00%	0.583	vs. eat-2 (L4440::Luc)
N2	L4440::Luc (control)	17		95/120	24				Supplemantary Fig. 4d
isp-1(qm150)	L4440::Luc (control)	21	23.53%	69/120	36	50.00%	<0.0001	vs. N2 (L4440::Luc)	Supplemantary Fig. 4d
isp-1(qm150)	rub-1	19	-9.52%	60/120	33	-8.33%	0.197	vs. isp-1 (L4440::Luc)	Supplemantary Fig. 4d
N2	L4440::Luc (control)	16		80/120	24
isp-1(qm150)	L4440::Luc (control)	22	38.00%	69/120	37	54.00%	<0.0001	vs. N2 (L4440::Luc)
isp-1(qm150)	rub-1	22	0.00%	87/120	34	-8.00%	0.361	vs. isp-1 (L4440::Luc)
p value of Kaplan-Meier survival curves is indicated along with respective reference condition for statistical analysis
p value of Kaplan-Meier survival curves is indicated along with respective reference condition for statistical analysis

## Sheet: Fly lifespan
Supplementary Data 1: Lifespan data
Genotype	Gender	Median Lifespan	Median difference from cntl	Animal number	Max Lifespan	Max difference from cntl	P value	Reference cntl	Comments
da-GAL4	Female	48		121	61				Supplemantary Fig. 8d
da-GAL4/UAS-dRubicon-IR	Female	54	0.125	127	61	0	<0.0001	vs. da-GAL4	Supplemantary Fig. 8d
elav-GAL4	Female	56		116	77				Fig.4g
elav-GAL4/UAS-dRubicon-IR	Female	67	0.196	115	84	0.091	<0.0001	vs. elav-GAL4	Fig.4g
elav-GAL4	Female	49		120	70
elav-GAL4/UAS-dRubicon-IR	Female	59	0.204	139	78	0.114	<0.0001	vs. elav-GAL4
da-GAL4	Male	52		118	59				Supplemantary Fig. 8e
da-GAL4/UAS-dRubicon-IR	Male	44	-0.154	117	59	0	<0.0001	vs. da-GAL4	Supplemantary Fig. 8e
elav-GAL4	Male	69		130	83				Supplemantary Fig. 8f
elav-GAL4/UAS-dRubicon-IR	Male	60	-0.13	118	79	-0.048	<0.0001	vs. elav-GAL4	Supplemantary Fig. 8f
p value of Kaplan-Meier survival curves is indicated along with respective reference condition for statistical analysis
